# Supplementary material for: Prebiotic Wheat Bran Fractions Induce Specific Microbiota Changes
Source: Front Microbiol. 2018 Jan 24;9:31. doi: 10.3389/fmicb.2018.00031 (PMC5787670; doi:10.3389/fmicb.2018.00031)
Supplement: Supplementary file 1 [file Data_Sheet_1.XLSX]

## Sheet: Legends
Legend	Column1
Supplementary Table S1	Overview of metadata (FISH and metabolites) from 36 samples at time points 0 (18 samples) and 24h (18 samples). Table includes Sample ID and Sample Information (donor, substrate, timepoint), FISH counts, and metabolite concentrations.
Supplementary Table S2	Effects of 24h of cellulose fermentation on relative genus abundance of core genera (6 vs 6 samples; paired t-test, log1p transformed data, FDR corrected by Benjamini-Hochberg).
Supplementary Table S3	Comparison of relative genus abundances of core genera between between donor 3 and all other donors (3 vs 15 samples; unpaired t-test, log1p transformed data, FDR corrected by Benjamini-Hochberg).
Supplementary Table S4	Non-redundant effect sizes of substrate and donor on microbiome variation after 24h (18 samples; dbRDA)
Supplementary Table S5	Intragroup comparison of observed richness by donor (n = 18, Dunn's test,two-sided, FDR corrected by Benjamini-Hochberg)
Supplementary Table S6	Comparison of relative genus abundances of core genera between fecal slurry fermentations on a substrate of interest (twb, uwb, alr, swb) and cellulose (18 samples; paired t-test, log1p transformed data, FDR corrected by Benjamini-Hochberg for each substrate).
Supplementary Table S7	Comparison of quantitative FISH measurements between fecal slurry fermentations on a substrate of interest (twb, uwb, alr, swb) and cellulose (18 samples; paired t-test, non-transformed data)
Supplementary Table S8	Comparison of metabolite measurements between fecal slurry fermentations on a substrate of interest (twb, uwb, alr, swb) and cellulose (18 samples; paired t-test, non-transformed data)
Supplementary Table S9	Correlations between significant core genera from Supplementary Table S6 and metabolite measurements (18 samples; Spearman, FDR corrected by Benjamini-Hochberg)

## Sheet: Supplementary Table S1
Column1	Sample ID	Donor	Substrate	Time (h)	FISH Total bacteria (log10 cells/mL)	FISH Bifidobacteria (log10 cells/mL)	FISH Ruminococcus Eubacterium Clostridium (EREC) cluster (log10 cells/mL)	FISH Bacteroides and Prevotella (BAC) group (log10 cells/mL)	FISH Faecalibacterium prausnitzii (log10 cells/mL)	FISH Clostridium histolyticum subgroup (Chis) (log10 cells/mL)	Acetate (mM)	Propionate (mM)	Butyrate (mM)	Lactate (mM)	Isobutyrate (mM)	Valerate (mM)	Methylbutyrate (mM)	Cumulative gas average (nmoles/mL)
1	D1_T0_cel	D1	Cellulose	0	8.00208	6.93993	7.06278	7.46448	7.05644	7.36381	1.68764	0.390641	0.154628	0.03962	0.269061	0.142931	0.123773	0
2	D2_T0_cel	D2	Cellulose	0	8.33114	6.9482	6.89138	7.52712	7.08725	7.37774	1.02598	0.291224	0.0633614	0.03982	0.269301	0.137007	0.10808	0		Note: Lactate = 0 mM <=> below quantification limit of the assay
3	D3_T0_cel	D3	Cellulose	0	8.04347	6.86738	6.78919	7.52387	7.2107	6.74244	0.797461	0.256071	0.0481937	0.01238	0.266234	0.130553	0.102484	0
4	D4_T0_cel	D4	Cellulose	0	8.36694	7.91457	7.53035	7.29397	7.4911	6.88194	1.3161	0.252953	0.168967	0.06814	0.279849	0.157206	0.121256	0
5	D5_T0_cel	D5	Cellulose	0	8.65206	7.14038	8.38154	8.24096	7.58754	6.40002	1.45741	0.347295	0.232215	0.10976	0.26903	0.15042	0.112947	0
6	D6_T0_cel	D6	Cellulose	0	8.83138	7.91853	8.4219	8.35346	7.76112	6.79213	1.53708	0.329599	0.266066	0.02372	0.268951	0.156423	0.107091	0
7	D1_T0_twb	D1	Total wheat bran	0	8.46448	6.9798	7.24512	4.79796	6.22393	7.15335	2.20041	0.636169	0.150727	0.0454	0.28069	0.146562	0.125046	0
8	D2_T0_twb	D2	Total wheat bran	0	8.33114	7.11042	7.3085	7.45692	6.68633	7.25128	0.970163	0.161917	0.0561857	0.03542	0.27223	0.13826	0.10895	0
9	D3_T0_twb	D3	Total wheat bran	0	8.04347	6.93993	6.95632	7.56139	7.16841	6.80371	1.21334	0.266427	0.0674048	0.03722	0.268217	0.133952	0.104346	0
10	D1_T0_uwb	D1	Ultrafine wheat bran	0	8.2062	6.98736	7.25128	7.3191	6.32084	6.8574	0.443879	0.0798086	0.0463292	0.03532	0.260414	0.127709	0.0964208	0
11	D2_T0_uwb	D2	Ultrafine wheat bran	0	8.10474	6.9229	7.75605	7.42533	6.63047	7.28463	0.702486	0.104286	0.0402641	0.03064	0.269924	0.130919	0.100851	0
12	D3_T0_uwb	D3	Ultrafine wheat bran	0	7.84718	6.89603	6.87714	7.4792	5.9229	6.96032	0.956112	0.173707	0.0501611	0.0466	0.269221	0.130782	0.102916	0
13	D4_T0_swb	D4	Soluble wheat bran extract	0	8.31735	7.66009	7.99845	7.57126	7.44273	6.53568	10.0327	2.19315	0.808393	0.00302	0.3527	0.290172	0.261072	0
14	D5_T0_swb	D5	Soluble wheat bran extract	0	8.58376	7.02327	8.23465	8.19358	7.64717	6.12702	3.39046	0.670135	0.327551	0.09898	0.273833	0.15716	0.122332	0
15	D6_T0_swb	D6	Soluble wheat bran extract	0	8.66484	7.7766	8.34778	8.24408	7.66484	7.0128	3.91014	0.571668	0.503813	0.0093	0.286789	0.193009	0.143354	0
16	D4_T0_alr	D4	Aleurone	0	8.31383	7.70752	7.94409	7.44141	7.43877	6.64717	1.46448	0.385386	0.159959	0.0893	0.273924	0.155289	0.12629	0
17	D5_T0_alr	D5	Aleurone	0	8.35103	6.78023	8.31295	8.20958	7.69522	6.17817	5.04127	1.37207	0.703087	0.13856	0.29503	0.189323	0.156482	0
18	D6_T0_alr	D6	Aleurone	0	8.768	7.51061	8.41426	8.27218	7.65929	6.94409	2.47864	0.496184	0.376225	0.02402	0.275005	0.176868	0.128363	0
19	D4_T24_cel	D4	Cellulose	24	8.03684	6.79796	7.80085	7.72567	6.98736	6.52496	19.8596	3.65871	3.51346	0	0.311063	1.28006	0.231472	0.0156756
20	D5_T24_cel	D5	Cellulose	24	7.9315	7.15589	7.95431	6.73581	7.37926	5.768	41.6201	7.9126	10.2039	0.18478	0.489191	3.23399	0.751665	0.0147743
21	D6_T24_cel	D6	Cellulose	24	8.54199	7.48992	8.15207	7.09899	7.53356	6.66326	20.1478	6.12471	7.69684	0.19182	0.327192	0.454075	0.294546	0.0198517
22	D1_T24_twb	D1	Total wheat bran	24	8.71529	7.84821	7.3085	6.81499	7.17332	7.40434	25.0662	9.66281	5.89126	0.00224	0.308221	0.816296	0.197972	0.0805714
23	D2_T24_twb	D2	Total wheat bran	24	8.31735	7.58754	7.60953	6.70105	6.8574	7.5282	31.6343	2.59975	12.2567	1.33304	0.297533	0.185366	0.126481	0.0706272
24	D3_T24_twb	D3	Total wheat bran	24	8.3445	7.52496	7.19241	7.51729	6.40002	6.72908	39.5427	4.56831	5.95694	2.7276	0.288665	0.163199	0.162026	0.0752197
25	D1_T24_uwb	D1	Ultrafine wheat bran	24	8.63555	7.88194	7.19706	6.9315	7.05	7.25735	46.5991	12.8087	13.0393	0.00528	0.303753	0.601847	0.192598	0.102017
26	D2_T24_uwb	D2	Ultrafine wheat bran	24	8.09316	7.62013	7.49693	6.00208	6.9315	7.49344	24.2678	1.49806	6.24583	3.2962	0.277954	0.142394	0.103129	0.096894
27	D3_T24_uwb	D3	Ultrafine wheat bran	24	8.46944	7.76049	6.83138	5.09899	6.06903	6.89603	39.3403	4.64122	4.29786	3.55954	0.303077	0.146168	0.1529	0.0777406
28	D1_T24_cel	D1	Cellulose	24	8.18772	7.00208	7.00208	7.10759	7.03684	7.15843	15.0699	3.57271	2.80165	0.00906	0.329206	0.742113	0.259695	0.0209715
29	D2_T24_cel	D2	Cellulose	24	8.01632	6.9229	6.79796	6.4792	6.91412	7.12156	21.5707	2.52138	2.80904	2.16298	0.317627	0.160029	0.125288	0.0160241
30	D3_T24_cel	D3	Cellulose	24	8.19706	7.00926	6.57611	7.18535	6.4792	7.38828	12.0212	2.40451	1.62603	0.00822	0.283081	0.159204	0.150966	0.0109266
31	D4_T24_swb	D4	Soluble wheat bran extract	24	8.75541	8.10844	8.41426	7.68257	7.78682	6.52496	35.0738	5.80029	15.5421	0	0.298412	2.67985	0.19183	0.102151
32	D5_T24_swb	D5	Soluble wheat bran extract	24	8.55026	7.80826	8.38977	7.99662	7.34941	6.12702	46.4373	5.67392	31.2113	0	0.25811	2.94093	0.202765	0.115935
33	D6_T24_swb	D6	Soluble wheat bran extract	24	8.8781	8.35474	8.63639	7.29397	7.74244	6.68633	44.9137	11.013	25.1719	0	0.257892	0.404663	0.188734	0.101772
34	D4_T24_alr	D4	Aleurone	24	8.60953	7.99331	8.33704	8.00027	7.09899	6.79796	44.6902	8.22186	12.544	0	0.32628	3.68177	0.278493	0.0817217
35	D5_T24_alr	D5	Aleurone	24	8.50496	7.51061	8.4531	7.84976	7.34614	5.87714	25.2989	6.29474	12.7385	0.22406	0.317452	2.10091	0.235208	0.0571676
36	D6_T24_alr	D6	Aleurone	24	8.50039	7.94779	8.45565	6.87714	7.58281	6.77416	25.1935	10.5309	12.6084	0.081	0.327351	0.282536	0.292624	0.0546324

## Sheet: Supplementary Table S2
Variable 1	Variable 2	N	Test	Transformation	Genus	Statistic	Effect size	p-value	FDR
Cellulose	Donor123456	6 vs 6	Paired t-test	log1p	Bacteroides	-3.77596	-0.610473	0.0129435	0.0284757
Cellulose	Donor123456	6 vs 6	Paired t-test	log1p	Bifidobacterium	-1.46288	-0.286124	0.203365	0.203365
Cellulose	Donor123456	6 vs 6	Paired t-test	log1p	Bilophila	11.4241	0.919059	8.99886e-05	0.000329958
Cellulose	Donor123456	6 vs 6	Paired t-test	log1p	Blautia	-2.62543	-0.472357	0.0467906	0.064337
Cellulose	Donor123456	6 vs 6	Paired t-test	log1p	Coprococcus	2.69931	0.482588	0.0428192	0.064337
Cellulose	Donor123456	6 vs 6	Paired t-test	log1p	Dorea	-1.59076	-0.308838	0.172537	0.189791
Cellulose	Donor123456	6 vs 6	Paired t-test	log1p	Escherichia	19.6032	0.970164	6.37724e-06	7.01497e-05
Cellulose	Donor123456	6 vs 6	Paired t-test	log1p	Faecalibacterium	-3.11072	-0.53604	0.0265292	0.0486369
Cellulose	Donor123456	6 vs 6	Paired t-test	log1p	Parabacteroides	2.08378	0.391414	0.0916203	0.11198
Cellulose	Donor123456	6 vs 6	Paired t-test	log1p	Roseburia	-14.3646	-0.946471	2.94809e-05	0.000162145
Cellulose	Donor123456	6 vs 6	Paired t-test	log1p	Sutterella	3.84696	0.6176	0.0120382	0.0284757

## Sheet: Supplementary Table S3
Variable 1	Variable 2	N	Test	Transformation	Genus	Statistic	Effect size	p-value	FDR
Donor3	Donor12456	3 vs 15	Unpaired t-test	log1p	Bacteroides	3.43985	0.487747	0.00610739	0.0150055
Donor3	Donor12456	3 vs 15	Unpaired t-test	log1p	Bifidobacterium	-0.342978	-0.090979	0.760011	0.760011
Donor3	Donor12456	3 vs 15	Unpaired t-test	log1p	Bilophila	0.439226	0.0810964	0.676923	0.744615
Donor3	Donor12456	3 vs 15	Unpaired t-test	log1p	Blautia	-6.96772	-0.768458	0.000144384	0.000794113
Donor3	Donor12456	3 vs 15	Unpaired t-test	log1p	Coprococcus	-1.37094	-0.284403	0.252763	0.347549
Donor3	Donor12456	3 vs 15	Unpaired t-test	log1p	Dorea	-9.76996	-0.889028	0.000390367	0.00143134
Donor3	Donor12456	3 vs 15	Unpaired t-test	log1p	Escherichia	1.78001	0.313517	0.12912	0.202903
Donor3	Donor12456	3 vs 15	Unpaired t-test	log1p	Faecalibacterium	-3.35682	-0.636678	0.0526415	0.0965094
Donor3	Donor12456	3 vs 15	Unpaired t-test	log1p	Parabacteroides	0.494595	0.107047	0.651096	0.744615
Donor3	Donor12456	3 vs 15	Unpaired t-test	log1p	Roseburia	-5.73601	-0.649735	3.87451e-05	0.000426197
Donor3	Donor12456	3 vs 15	Unpaired t-test	log1p	Sutterella	-3.11057	-0.401629	0.0068207	0.0150055

## Sheet: Supplementary Table S4
Forward stepwise regression models
Best model substrate & donor:	formula =community_distance_matrix ~ Substrate + Donor			All donors				Substrate and All Donors
								p=0.10 for variable entry, 2 metadata variables, n = 18, direction="forward", R2scope = FALSE, permutations = 999999, anova(permutations = 999999)
Variable	Cumulative adjusted R2	Individual adjusted R2	Df	AIC	F	pvalue
Substrate	0.346638	0.346638	4	15.19	3.2548	0.000934
Donor	0.91398	0.280095	5	-20.045	18.1482	1e-06
Best model substrate & donor:	formula =community_distance_matrix ~ Donor + Substrate			Donor 1, Donor 2 and Donor 3				Substrate and Donor 1, 2 and 3
								p=0.10 for variable entry, 2 metadata variables, n = 9, direction="forward", R2scope = FALSE, permutations = 999999, anova(permutations = 999999)
Variable	Cumulative adjusted R2	Individual adjusted R2	Df	AIC	F	pvalue
Donor	0.395967	0.395967	2	1.2467	3.6222	0.032143
Substrate	0.974076	0.253417	2	-26.7385	67.8995	0.008234
Best model substrate & donor:	formula =community_distance_matrix ~ Substrate + Donor			Donor 4, Donor 5 and Donor 6				Substrate and Donor 4, 5 and 6
								p=0.10 for variable entry, 2 metadata variables, n = 9, direction="forward", R2scope = FALSE, permutations = 999999, anova(permutations = 999999)
Variable	Cumulative adjusted R2	Individual adjusted R2	Df	AIC	F	pvalue
Substrate	0.486386	0.486386	2	-2.7656	4.7879	0.003571
Donor	0.82684	0.0648409	2	-12.2001	6.8984	0.003571

## Sheet: Supplementary Table S5
Variable1	Variable2	Data	N	Test	Statistic	p-value	FDR
Donor1	Donor2	Observed richness	3 vs 3	Dunn's test	1.07561	0.2821	0.470167
Donor1	Donor3	Observed richness	3 vs 3	Dunn's test	2.53537	0.0112327	0.0842453
Donor1	Donor4	Observed richness	3 vs 3	Dunn's test	-0.230489	0.817712	0.817712
Donor1	Donor5	Observed richness	3 vs 3	Dunn's test	0.499392	0.617503	0.712504
Donor1	Donor6	Observed richness	3 vs 3	Dunn's test	1.42135	0.155216	0.38804
Donor2	Donor3	Observed richness	3 vs 3	Dunn's test	1.45976	0.144356	0.433067
Donor2	Donor4	Observed richness	3 vs 3	Dunn's test	-1.3061	0.191518	0.410395
Donor2	Donor5	Observed richness	3 vs 3	Dunn's test	-0.576222	0.564465	0.705582
Donor2	Donor6	Observed richness	3 vs 3	Dunn's test	0.345733	0.729543	0.781654
Donor3	Donor4	Observed richness	3 vs 3	Dunn's test	-2.76586	0.00567723	0.0851585
Donor3	Donor5	Observed richness	3 vs 3	Dunn's test	-2.03598	0.0417521	0.20876
Donor3	Donor6	Observed richness	3 vs 3	Dunn's test	-1.11403	0.265267	0.497376
Donor4	Donor5	Observed richness	3 vs 3	Dunn's test	0.729881	0.465463	0.634722
Donor4	Donor6	Observed richness	3 vs 3	Dunn's test	1.65183	0.0985682	0.369631
Donor5	Donor6	Observed richness	3 vs 3	Dunn's test	0.921954	0.356552	0.534829

## Sheet: Supplementary Table S6
Variable 1	Variable 2	N	Test	Transformation	Genus	Statistic	Effect size	p-value	FDR
Aleurone	Cellulose	3 vs 3	Paired t-test	log1p	Escherichia	-118.367	-0.999572	7.13663e-05	0.000785029
Soluble wheat bran	Cellulose	3 vs 3	Paired t-test	log1p	Parabacteroides	-33.6989	-0.994758	0.000879417	0.00967358
Soluble wheat bran	Cellulose	3 vs 3	Paired t-test	log1p	Escherichia	-17.0756	-0.980036	0.00341211	0.0187666
Total wheat bran	Cellulose	3 vs 3	Paired t-test	log1p	Bifidobacterium	20.5254	0.986055	0.00236522	0.0260175
Total wheat bran	Cellulose	3 vs 3	Paired t-test	log1p	Parabacteroides	-12.9493	-0.966031	0.0059108	0.0325094
Ultrafine wheat bran	Cellulose	3 vs 3	Paired t-test	log1p	Bilophila	-16.914	-0.979665	0.00347726	0.0382498
Soluble wheat bran	Cellulose	3 vs 3	Paired t-test	log1p	Bilophila	-9.63263	-0.941001	0.0106062	0.0388892
Soluble wheat bran	Cellulose	3 vs 3	Paired t-test	log1p	Bifidobacterium	7.00278	0.896328	0.0197887	0.0544188
Aleurone	Cellulose	3 vs 3	Paired t-test	log1p	Bilophila	-7.75806	-0.913108	0.0162118	0.0594433
Aleurone	Cellulose	3 vs 3	Paired t-test	log1p	Roseburia	8.35737	0.923787	0.014017	0.0594433
Aleurone	Cellulose	3 vs 3	Paired t-test	log1p	Parabacteroides	-6.32487	-0.877068	0.0240976	0.0662685
Aleurone	Cellulose	3 vs 3	Paired t-test	log1p	Bifidobacterium	4.21451	0.77253	0.0519514	0.0952442
Aleurone	Cellulose	3 vs 3	Paired t-test	log1p	Dorea	4.59174	0.798303	0.0443012	0.0952442
Ultrafine wheat bran	Cellulose	3 vs 3	Paired t-test	log1p	Bifidobacterium	7.39615	0.905593	0.0177941	0.0978673
Total wheat bran	Cellulose	3 vs 3	Paired t-test	log1p	Bilophila	-4.69857	-0.804892	0.0424346	0.108761
Total wheat bran	Cellulose	3 vs 3	Paired t-test	log1p	Escherichia	-4.32904	-0.780792	0.0494367	0.108761
Total wheat bran	Cellulose	3 vs 3	Paired t-test	log1p	Faecalibacterium	4.56312	0.796487	0.0448218	0.108761
Ultrafine wheat bran	Cellulose	3 vs 3	Paired t-test	log1p	Escherichia	-5.11585	-0.82803	0.0361497	0.132549
Ultrafine wheat bran	Cellulose	3 vs 3	Paired t-test	log1p	Parabacteroides	-3.74903	-0.734466	0.0643557	0.176978
Soluble wheat bran	Cellulose	3 vs 3	Paired t-test	log1p	Bacteroides	-2.95777	-0.649339	0.0978218	0.193296
Soluble wheat bran	Cellulose	3 vs 3	Paired t-test	log1p	Sutterella	-2.83062	-0.632749	0.105434	0.193296
Soluble wheat bran	Cellulose	3 vs 3	Paired t-test	log1p	Roseburia	2.12171	0.522302	0.167903	0.263847
Total wheat bran	Cellulose	3 vs 3	Paired t-test	log1p	Dorea	2.00005	0.50001	0.183496	0.299604
Total wheat bran	Cellulose	3 vs 3	Paired t-test	log1p	Sutterella	-1.94877	-0.490302	0.190657	0.299604
Total wheat bran	Cellulose	3 vs 3	Paired t-test	log1p	Roseburia	1.72443	0.445638	0.226772	0.311811
Ultrafine wheat bran	Cellulose	3 vs 3	Paired t-test	log1p	Sutterella	-2.33496	-0.558929	0.144654	0.318238
Ultrafine wheat bran	Cellulose	3 vs 3	Paired t-test	log1p	Dorea	1.98185	0.496586	0.185995	0.340991
Soluble wheat bran	Cellulose	3 vs 3	Paired t-test	log1p	Coprococcus	-1.44565	-0.385132	0.285163	0.376399
Soluble wheat bran	Cellulose	3 vs 3	Paired t-test	log1p	Dorea	-1.35578	-0.364461	0.307963	0.376399
Ultrafine wheat bran	Cellulose	3 vs 3	Paired t-test	log1p	Blautia	-1.08725	-0.299459	0.390503	0.429553
Ultrafine wheat bran	Cellulose	3 vs 3	Paired t-test	log1p	Coprococcus	-1.19635	-0.326438	0.354149	0.429553
Ultrafine wheat bran	Cellulose	3 vs 3	Paired t-test	log1p	Faecalibacterium	1.23435	0.335655	0.342426	0.429553
Ultrafine wheat bran	Cellulose	3 vs 3	Paired t-test	log1p	Roseburia	1.26929	0.344044	0.332055	0.429553
Soluble wheat bran	Cellulose	3 vs 3	Paired t-test	log1p	Faecalibacterium	-1.02733	-0.284324	0.412274	0.453501
Ultrafine wheat bran	Cellulose	3 vs 3	Paired t-test	log1p	Bacteroides	-0.887089	-0.248076	0.468621	0.468621
Aleurone	Cellulose	3 vs 3	Paired t-test	log1p	Bacteroides	-1.00208	-0.277884	0.421848	0.515592
Aleurone	Cellulose	3 vs 3	Paired t-test	log1p	Coprococcus	-1.12501	-0.308882	0.377454	0.515592
Aleurone	Cellulose	3 vs 3	Paired t-test	log1p	Sutterella	1.02007	0.282477	0.415	0.515592
Soluble wheat bran	Cellulose	3 vs 3	Paired t-test	log1p	Blautia	0.653111	0.185273	0.580732	0.580732
Total wheat bran	Cellulose	3 vs 3	Paired t-test	log1p	Bacteroides	0.516791	0.147552	0.656772	0.656772
Total wheat bran	Cellulose	3 vs 3	Paired t-test	log1p	Blautia	-0.53316	-0.152119	0.647236	0.656772
Total wheat bran	Cellulose	3 vs 3	Paired t-test	log1p	Coprococcus	-0.676741	-0.191734	0.568348	0.656772
Aleurone	Cellulose	3 vs 3	Paired t-test	log1p	Blautia	0.188987	0.0544748	0.867544	0.867544
Aleurone	Cellulose	3 vs 3	Paired t-test	log1p	Faecalibacterium	0.243319	0.0700674	0.830439	0.867544

## Sheet: Supplementary Table S7
Variable 1	Variable 2	FISH data	N	Test	Transformation	Statistic	Effect size	p-value
Aleurone	Cellulose	FISH Ruminococcus-Eubacterium-Clostridium (EREC) group (log10 cells/mL)	3 vs 3	Paired t-test	None	6.1872	0.87255	0.0251413
Aleurone	Cellulose	FISH Clostridium histolyticum subgroup (Chis) (log10 cells/mL)	3 vs 3	Paired t-test	None	3.02501	0.657756	0.0941087
Aleurone	Cellulose	FISH Bifidobacteria (log10 cells/mL)	3 vs 3	Paired t-test	None	2.52858	0.589579	0.127231
Aleurone	Cellulose	FISH Total bacteria (log10 cells/mL)	3 vs 3	Paired t-test	None	1.10571	0.304077	0.384059
Aleurone	Cellulose	FISH Faecalibacterium prausnitzii (log10 cells/mL)	3 vs 3	Paired t-test	None	1.01599	0.281436	0.416544
Aleurone	Cellulose	FISH Bacteroides and Prevotella (BAC) group (log10 cells/mL)	3 vs 3	Paired t-test	None	0.997625	0.276742	0.423565
Soluble wheat bran	Cellulose	FISH Ruminococcus-Eubacterium-Clostridium (EREC) group (log10 cells/mL)	3 vs 3	Paired t-test	None	9.62762	0.940945	0.010617
Soluble wheat bran	Cellulose	FISH Total bacteria (log10 cells/mL)	3 vs 3	Paired t-test	None	4.87032	0.814895	0.0396669
Soluble wheat bran	Cellulose	FISH Bifidobacteria (log10 cells/mL)	3 vs 3	Paired t-test	None	4.86062	0.814349	0.0398162
Soluble wheat bran	Cellulose	FISH Faecalibacterium prausnitzii (log10 cells/mL)	3 vs 3	Paired t-test	None	1.32329	0.35685	0.316757
Soluble wheat bran	Cellulose	FISH Bacteroides and Prevotella (BAC) group (log10 cells/mL)	3 vs 3	Paired t-test	None	-0.707364	-0.20007	0.552656
Soluble wheat bran	Cellulose	FISH Clostridium histolyticum subgroup (Chis) (log10 cells/mL)	3 vs 3	Paired t-test	None	1.09775	0.302089	0.386822
Total wheat bran	Cellulose	FISH Bifidobacteria (log10 cells/mL)	3 vs 3	Paired t-test	None	7.07015	0.898004	0.0194242
Total wheat bran	Cellulose	FISH Ruminococcus-Eubacterium-Clostridium (EREC) group (log10 cells/mL)	3 vs 3	Paired t-test	None	3.93079	0.750239	0.0590462
Total wheat bran	Cellulose	FISH Total bacteria (log10 cells/mL)	3 vs 3	Paired t-test	None	2.94687	0.647953	0.0984428
Total wheat bran	Cellulose	FISH Bacteroides and Prevotella (BAC) group (log10 cells/mL)	3 vs 3	Paired t-test	None	0.452347	0.129482	0.695347
Total wheat bran	Cellulose	FISH Clostridium histolyticum subgroup (Chis) (log10 cells/mL)	3 vs 3	Paired t-test	None	-0.00667232	-0.0019261	0.995282
Total wheat bran	Cellulose	FISH Faecalibacterium prausnitzii (log10 cells/mL)	3 vs 3	Paired t-test	None	0.00276489	0.0007982	0.998045
Ultrafine wheat bran	Cellulose	FISH Bifidobacteria (log10 cells/mL)	3 vs 3	Paired t-test	None	14.3276	0.971994	0.00483606
Ultrafine wheat bran	Cellulose	FISH Ruminococcus-Eubacterium-Clostridium (EREC) group (log10 cells/mL)	3 vs 3	Paired t-test	None	2.41071	0.571208	0.137464
Ultrafine wheat bran	Cellulose	FISH Total bacteria (log10 cells/mL)	3 vs 3	Paired t-test	None	2.4796	0.582053	0.131349
Ultrafine wheat bran	Cellulose	FISH Bacteroides and Prevotella (BAC) group (log10 cells/mL)	3 vs 3	Paired t-test	None	-1.53999	-0.406223	0.263456
Ultrafine wheat bran	Cellulose	FISH Faecalibacterium prausnitzii (log10 cells/mL)	3 vs 3	Paired t-test	None	-0.892307	-0.249444	0.466384
Ultrafine wheat bran	Cellulose	FISH Clostridium histolyticum subgroup (Chis) (log10 cells/mL)	3 vs 3	Paired t-test	None	-0.0280277	-0.0080906	0.980185

## Sheet: Supplementary Table S8
Variable 1	Variable 2	Metabolite data	N	Test	Transformation	Statistic	Effect size	p-value
Total wheat bran	Cellulose	Cumulative gas average (nmoles/mL)	3 vs 3	Paired t-test	None	21.2668	0.986992	0.00220373
Ultrafine wheat bran	Cellulose	Cumulative gas average (nmoles/mL)	3 vs 3	Paired t-test	None	16.1706	0.977815	0.00380245
Soluble wheat bran	Cellulose	Cumulative gas average (nmoles/mL)	3 vs 3	Paired t-test	None	15.4786	0.97586	0.00414791
Soluble wheat bran	Cellulose	Butyrate (mM)	3 vs 3	Paired t-test	None	6.44727	0.880899	0.0232226
Aleurone	Cellulose	Cumulative gas average (nmoles/mL)	3 vs 3	Paired t-test	None	5.07163	0.825759	0.0367484
Aleurone	Cellulose	Butyrate (mM)	3 vs 3	Paired t-test	None	2.89437	0.641179	0.101516
Total wheat bran	Cellulose	Butyrate (mM)	3 vs 3	Paired t-test	None	2.88976	0.640578	0.101793
Total wheat bran	Cellulose	Acetate (mM)	3 vs 3	Paired t-test	None	2.72023	0.617602	0.112742
Soluble wheat bran	Cellulose	Acetate (mM)	3 vs 3	Paired t-test	None	2.59226	0.59914	0.12214
Ultrafine wheat bran	Cellulose	Acetate (mM)	3 vs 3	Paired t-test	None	2.2816	0.550051	0.150034
Ultrafine wheat bran	Cellulose	Butyrate (mM)	3 vs 3	Paired t-test	None	2.26597	0.547415	0.151663
Soluble wheat bran	Cellulose	Lactate (mM)	3 vs 3	Paired t-test	None	-1.99895	-0.499804	0.183646
Total wheat bran	Cellulose	Valerate (mM)	3 vs 3	Paired t-test	None	1.66101	0.43236	0.238593
Soluble wheat bran	Cellulose	Isobutyrate (mM)	3 vs 3	Paired t-test	None	-1.5944	-0.418102	0.251886
Total wheat bran	Cellulose	Propionate (mM)	3 vs 3	Paired t-test	None	1.57598	0.414105	0.255728
Ultrafine wheat bran	Cellulose	Lactate (mM)	3 vs 3	Paired t-test	None	1.48844	0.394777	0.275047
Soluble wheat bran	Cellulose	Methylbutyrate (mM)	3 vs 3	Paired t-test	None	-1.44775	-0.385608	0.284656
Ultrafine wheat bran	Cellulose	Methylbutyrate (mM)	3 vs 3	Paired t-test	None	-1.43896	-0.383612	0.286787
Ultrafine wheat bran	Cellulose	Valerate (mM)	3 vs 3	Paired t-test	None	-1.36756	-0.367203	0.304849
Total wheat bran	Cellulose	Isobutyrate (mM)	3 vs 3	Paired t-test	None	-1.35812	-0.365005	0.307343
Aleurone	Cellulose	Propionate (mM)	3 vs 3	Paired t-test	None	1.20436	0.328389	0.351638
Ultrafine wheat bran	Cellulose	Propionate (mM)	3 vs 3	Paired t-test	None	1.15089	0.315287	0.3688
Aleurone	Cellulose	Methylbutyrate (mM)	3 vs 3	Paired t-test	None	-0.871803	-0.244058	0.47524
Aleurone	Cellulose	Isobutyrate (mM)	3 vs 3	Paired t-test	None	-0.869163	-0.243362	0.476393
Ultrafine wheat bran	Cellulose	Isobutyrate (mM)	3 vs 3	Paired t-test	None	-0.836012	-0.234601	0.491117
Soluble wheat bran	Cellulose	Propionate (mM)	3 vs 3	Paired t-test	None	0.76955	0.216863	0.522028
Total wheat bran	Cellulose	Methylbutyrate (mM)	3 vs 3	Paired t-test	None	-0.723404	-0.204419	0.544598
Soluble wheat bran	Cellulose	Valerate (mM)	3 vs 3	Paired t-test	None	0.667021	0.189079	0.573413
Total wheat bran	Cellulose	Lactate (mM)	3 vs 3	Paired t-test	None	0.58508	0.166539	0.617711
Aleurone	Cellulose	Lactate (mM)	3 vs 3	Paired t-test	None	-0.530625	-0.151412	0.648705
Aleurone	Cellulose	Acetate (mM)	3 vs 3	Paired t-test	None	0.380255	0.109115	0.740341
Aleurone	Cellulose	Valerate (mM)	3 vs 3	Paired t-test	None	0.346577	0.0995511	0.761977

## Sheet: Supplementary Table S9
Variable 1	Variable 2	N	Test	Statistic	p-value	FDR
Bifidobacterium	Cumulative gas average (nmoles/mL)	18	Spearman	0.857585	0	0		Note: p = 0 <=> p < 10-16
Bifidobacterium	Butyrate (mM)	18	Spearman	0.696594	0.00180437	0.017322
Bifidobacterium	Acetate (mM)	18	Spearman	0.680083	0.00251438	0.0201151
Bifidobacterium	Isobutyrate (mM)	18	Spearman	-0.560372	0.0172292	0.0689169
Bifidobacterium	Propionate (mM)	18	Spearman	0.331269	0.179237	0.305329
Bifidobacterium	Methylbutyrate (mM)	18	Spearman	-0.308566	0.21233	0.318496
Bifidobacterium	Lactate (mM)	18	Spearman	-0.103238	0.683531	0.773067
Bifidobacterium	Valerate (mM)	18	Spearman	0.0216718	0.934457	0.934457
Bilophila	Cumulative gas average (nmoles/mL)	18	Spearman	-0.900929	0	0
Bilophila	Isobutyrate (mM)	18	Spearman	0.663571	0.00343361	0.0235447
Bilophila	Acetate (mM)	18	Spearman	-0.640867	0.00512263	0.0273207
Bilophila	Butyrate (mM)	18	Spearman	-0.624355	0.00672993	0.029367
Bilophila	Methylbutyrate (mM)	18	Spearman	0.351909	0.152402	0.294085
Bilophila	Propionate (mM)	18	Spearman	-0.323013	0.19083	0.305329
Bilophila	Lactate (mM)	18	Spearman	0.222118	0.375696	0.480048
Bilophila	Valerate (mM)	18	Spearman	-0.0257998	0.921385	0.934457
Dorea	Cumulative gas average (nmoles/mL)	18	Spearman	0.311822	0.207788	0.318496
Dorea	Isobutyrate (mM)	18	Spearman	0.234383	0.349198	0.465598
Dorea	Acetate (mM)	18	Spearman	0.278782	0.262607	0.37074
Dorea	Butyrate (mM)	18	Spearman	0.423335	0.0800285	0.202177
Dorea	Methylbutyrate (mM)	18	Spearman	0.339701	0.167837	0.298377
Dorea	Propionate (mM)	18	Spearman	0.351058	0.153169	0.294085
Dorea	Lactate (mM)	18	Spearman	-0.152329	0.546231	0.639489
Dorea	Valerate (mM)	18	Spearman	0.513165	0.0294085	0.0882254
Escherichia	Butyrate (mM)	18	Spearman	-0.886823	9.43707e-07	1.50993e-05
Escherichia	Cumulative gas average (nmoles/mL)	18	Spearman	-0.764859	0.000217773	0.00261327
Escherichia	Acetate (mM)	18	Spearman	-0.630492	0.00503014	0.0273207
Escherichia	Propionate (mM)	18	Spearman	-0.444445	0.0646162	0.182446
Escherichia	Isobutyrate (mM)	18	Spearman	0.433075	0.0726144	0.193638
Escherichia	Lactate (mM)	18	Spearman	0.287218	0.247831	0.360481
Escherichia	Valerate (mM)	18	Spearman	-0.220155	0.380038	0.480048
Escherichia	Methylbutyrate (mM)	18	Spearman	0.0589148	0.816374	0.870799
Parabacteroides	Methylbutyrate (mM)	18	Spearman	0.626419	0.00650921	0.029367
Parabacteroides	Isobutyrate (mM)	18	Spearman	0.537668	0.0231587	0.0741078
Parabacteroides	Cumulative gas average (nmoles/mL)	18	Spearman	-0.541796	0.0219748	0.0741078
Parabacteroides	Acetate (mM)	18	Spearman	-0.413829	0.0890761	0.213783
Parabacteroides	Butyrate (mM)	18	Spearman	-0.391125	0.109466	0.238836
Parabacteroides	Lactate (mM)	18	Spearman	-0.361855	0.140065	0.292309
Parabacteroides	Valerate (mM)	18	Spearman	0.325077	0.187885	0.305329
Parabacteroides	Propionate (mM)	18	Spearman	0.168215	0.503201	0.603841
Roseburia	Butyrate (mM)	18	Spearman	0.539732	0.0225606	0.0741078
Roseburia	Cumulative gas average (nmoles/mL)	18	Spearman	0.395253	0.105526	0.238836
Roseburia	Acetate (mM)	18	Spearman	0.345717	0.160135	0.295634
Roseburia	Isobutyrate (mM)	18	Spearman	-0.250774	0.314166	0.430856
Roseburia	Propionate (mM)	18	Spearman	0.195046	0.436393	0.537099
Roseburia	Valerate (mM)	18	Spearman	0.100103	0.69254	0.773067
Roseburia	Methylbutyrate (mM)	18	Spearman	-0.0753354	0.766979	0.836704
Roseburia	Lactate (mM)	18	Spearman	-0.038584	0.879186	0.917411
